# Supplementary material for: Transcriptome analysis of MENX-associated rat pituitary adenomas identifies novel molecular mechanisms involved in the pathogenesis of human pituitary gonadotroph adenomas
Source: Acta Neuropathol. 2013 Jun 12;126(1):137–50. doi: 10.1007/s00401-013-1132-7 (PMC3690182; doi:10.1007/s00401-013-1132-7)
Supplement: Supplementary file 3 — Supplementary material 3 (XLS 144 kb) [file 401_2013_1132_MOESM3_ESM.xls]

## Sheet: 887 significantly genes
Probe set ID	Gene symbol	Gene description	Rat Entrez gene ID	Fold change (Tumor/WT)
10860831	Calcr	calcitonin receptor	116506	52.5286
10872501	Matn1	matrilin 1, cartilage matrix protein	297894	37.4314
10791478	Aadat	aminoadipate aminotransferase	29416	26.4219
10910421	Cyp11a1	cytochrome P450, family 11, subfamily a, polypeptide 1	29680	22.7721
10762455	Nos1	nitric oxide synthase 1, neuronal	24598	21.9479
10729390	RGD1560242	similar to RIKEN cDNA 1700028P14	499334	18.8864
10875616	Necab1	N-terminal EF-hand calcium binding protein 1	64169	17.4829
10868304	Spink4	serine peptidase inhibitor, Kazal type 4	408233	17.2042
10858444	A1i3	alpha-1-inhibitor III	297568	16.3679
10820843	Cartpt	CART prepropeptide	29131	15.5999
10835355	Ass1	argininosuccinate synthetase 1	25698	15.0491
10792621	Myom2	myomesin 2	306616	13.9871
10767016	Cdh19	cadherin 19, type 2	360835	13.4212
10758137	Scarb1	scavenger receptor class B, member 1	25073	13.2558
10925783	Man2a1	mannosidase, alpha, class 2A, member 1	25478	12.5342
10884075	Fam110c	family with sequence similarity 110, member C	500638	11.5376
10846685	Neurod1	neurogenic differentiation 1	29458	10.9508
10772243	Pdcl2	phosducin-like 2	498352	10.719
10781146	Pbk	PDZ binding kinase	290326	10.2359
10905277	Pvalb	parvalbumin	25269	9.37995
10850841	Dusp15	dual specificity phosphatase 15	362238	9.37722
10930711	St6gal2	ST6 beta-galactosamide alpha-2,6-sialyltranferase 2	301155	8.77046
10823353	P2ry14	purinergic receptor P2Y, G-protein coupled, 14	171108	8.36066
10913010	Hyal1	hyaluronoglucosaminidase 1	367166	8.35146
10867111	Trpa1	transient receptor potential cation channel, subfamily A, member 1	312896	8.28746
10852106	Bmp7	bone morphogenetic protein 7	85272	8.25181
10940668	NM_001037210.1	---	---	8.16111
10726991	H19	H19, imprinted maternally expressed transcript	309122	8.15301
10929606	Nppc	natriuretic peptide precursor C	114593	8.03928
10751048	Tagln3	transgelin 3	63837	7.96958
10863512	Mthfd2	methylenetetrahydrofolate dehydrogenase (NADP+ dependent) 2, methenyltetrahydrofolate cyclohydrolase	680308	7.89023
10761201	Trim50	tripartite motif-containing 50	288596	7.5737
10882525	Tmem178	transmembrane protein 178	362691	7.52999
10880267	Nr0b2	nuclear receptor subfamily 0, group B, member 2	117274	7.4104
10810341	RGD1308221	similar to TBC1 domain family, member 8 (with GRAM domain); vascular Rab-GAP	304645	7.36284
10883903	Rrm2	ribonucleotide reductase M2	362720	7.26531
10722053	Ush1c	Usher syndrome 1C homolog (human)	308596	7.26073
10866471	Gucy2c	guanylate cyclase 2C	25711	7.16373
10710111	Insc	inscuteable homolog (Drosophila)	293166	6.93775
10822558	Ect2	epithelial cell transforming sequence 2 oncogene	361921	6.89252
10721315	Ton	tonin	24841	6.88728
10792660	Kbtbd11	kelch repeat and BTB (POZ) domain containing 11	306617	6.84521
10760457	Slc29a4	solute carrier family 29 (nucleoside transporters), member 4	288499	6.82473
10707325	Slc17a6	solute carrier family 17 (sodium-dependent inorganic phosphate cotransporter), member 6	84487	6.79853
10712560	Dhcr7	7-dehydrocholesterol reductase	64191	6.75037
10880163	Nkain1	Na+	500557	6.44736
10764495	B3galt2	UDP-Gal:betaGlcNAc beta 1,3-galactosyltransferase, polypeptide 2	686081	6.24467
10746976	Top2a	topoisomerase (DNA) II alpha	360243	6.21531
10801483	Myot	myotilin	291605	6.14733
10899405	Krt7	keratin 7	300242	6.03963
10887947	Cyp1b1	cytochrome P450, family 1, subfamily b, polypeptide 1	25426	6.00327
10864918	Ret	ret proto-oncogene	24716	5.85736
10870316	Mthfd2	methylenetetrahydrofolate dehydrogenase (NADP+ dependent) 2, methenyltetrahydrofolate cyclohydrolase	680308	5.74746
10750489	B3galt5	UDP-Gal:betaGlcNAc beta 1,3-galactosyltransferase, polypeptide 5	288161	5.66239
10904568	Cyp11b2	cytochrome P450, family 11, subfamily b, polypeptide 2	24294	5.62961
10821016	Ccnb1	cyclin B1	25203	5.60995
10880074	Tinagl1	tubulointerstitial nephritis antigen-like 1	94174	5.47325
10812390	LOC681994	similar to developmental endothelial locus-1 isoform b	681994	5.43073
10895990	Rdh2	retinol dehydrogenase 2	299511	5.40111
10820586	F2r	coagulation factor II (thrombin) receptor	25439	5.24319
10715364	Got1	glutamic-oxaloacetic transaminase 1, soluble (aspartate aminotransferase 1)	24401	5.13047
10711566	Htra1	HtrA serine peptidase 1	65164	5.08478
10735159	Asgr1	asialoglycoprotein receptor 1	24210	5.03987
10813817	Cdh9	cadherin 9	29163	4.93371
10880095	Serinc2	serine incorporator 2	313057	4.91978
10901713	ENSRNOT00000033123	---	---	4.91098
10764032	Etnk2	ethanolamine kinase 2	360843	4.90139
10810144	Rrm2	ribonucleotide reductase M2	362720	4.84922
10855449	Gpnmb	glycoprotein (transmembrane) nmb	113955	4.8084
10848308	Gjd2	gap junction protein, delta 2	50564	4.80618
10930488	Ndc80	NDC80 homolog, kinetochore complex component (S. cerevisiae)	301701	4.79313
10882475	Fam82a1	family with sequence similarity 82, member A1	313840	4.78279
10716480	Grk5	G protein-coupled receptor kinase 5	59075	4.77021
10840942	Ttll9	tubulin tyrosine ligase-like family, member 9	311548	4.7658
10778486	Ddc	dopa decarboxylase (aromatic L-amino acid decarboxylase)	24311	4.67938
10893064	Apof	apolipoprotein F	500761	4.66915
10816153	Tmem154	transmembrane protein 154	361972	4.64597
10870893	Calr4	calreticulin 4	689537	4.60991
10767203	Dpp10	dipeptidylpeptidase 10	363972	4.60729
10811531	Slc7a5	solute carrier family 7 (cationic amino acid transporter, y+ system), member 5	50719	4.56491
10886252	Tshr	thyroid stimulating hormone receptor	25360	4.55176
10803571	Rit2	Ras-like without CAAX 2	291713	4.54328
10897048	Gml	GPI anchored molecule like protein	300019	4.5118
10781999	ENSRNOT00000050826	---	---	4.48401
10838043	Syt13	synaptotagmin XIII	80977	4.4625
10729314	Gda	guanine deaminase	83585	4.45392
10885769	Rgs6	regulator of G-protein signaling 6	54295	4.45033
10764034	Etnk2	ethanolamine kinase 2	360843	4.41435
10766400	Capn8	calpain 8	170808	4.36082
10789929	Prkcd	protein kinase C, delta	170538	4.34957
10885680	Smoc1	SPARC related modular calcium binding 1	314280	4.28459
10837175	Ssfa2	sperm specific antigen 2	311146	4.26665
10929267	Ap1s3	adaptor-related protein complex 1, sigma 3 subunit	367304	4.2564
10808167	ENSRNOT00000015993	---	---	4.17753
10838843	Nusap1	nucleolar and spindle associated protein 1	311336	4.16471
10794599	Nedd9	neural precursor cell expressed, developmentally down-regulated 9	291044	4.14311
10772448	Cnga1	cyclic nucleotide gated channel alpha 1	85259	4.12443
10726172	Fgfr2	fibroblast growth factor receptor 2	25022	4.11995
10742194	Pttg1	pituitary tumor-transforming 1	64193	4.09267
10805186	Me2	malic enzyme 2, NAD(+)-dependent, mitochondrial	307270	4.06711
10759177	Tmem119	transmembrane protein 119	304581	4.0616
10911947	Ttk	Ttk protein kinase	315852	4.05446
10770702	Vash2	vasohibin 2	498309	4.04788
10739351	Kcnj16	potassium inwardly-rectifying channel, subfamily J, member 16	29719	4.02816
10778390	Igfbp3	insulin-like growth factor binding protein 3	24484	4.01856
10924507	Des	desmin	64362	3.98979
10896065	Matn2	matrilin 2	299996	3.96983
10786624	Nt5dc2	5'-nucleotidase domain containing 2	290558	3.95656
10789819	Cacna2d3	calcium channel, voltage-dependent, alpha2	306243	3.94522
10769657	Nuf2	NUF2, NDC80 kinetochore complex component, homolog (S. cerevisiae)	304951	3.90757
10849737	Bub1	budding uninhibited by benzimidazoles 1 homolog (S. cerevisiae)	296137	3.89406
10882933	Xdh	xanthine dehydrogenase	497811	3.87285
10776437	Kit	v-kit Hardy-Zuckerman 4 feline sarcoma viral oncogene homolog	64030	3.87146
10909874	Il18	interleukin 18	29197	3.85195
10776766	Chrna9	cholinergic receptor, nicotinic, alpha 9	65024	3.803
10800891	Kif20a	kinesin family member 20A	361308	3.79647
10903206	LOC691979	similar to N-acetyltransferase ESCO2 (Establishment of cohesion 1 homolog 2) (ECO1 homolog 2)	691979	3.77406
10906142	Mapk12	mitogen-activated protein kinase 12	60352	3.76261
10940599	NM_024484.2	---	---	3.75342
10840910	Tpx2	TPX2, microtubule-associated, homolog (Xenopus laevis)	311546	3.72839
10708214	Prc1	protein regulator of cytokinesis 1	308761	3.67709
10937932	Pdha1	pyruvate dehydrogenase (lipoamide) alpha 1	29554	3.66695
10799084	ENSRNOT00000019601	---	---	3.64075
10784566	LOC691979	similar to N-acetyltransferase ESCO2 (Establishment of cohesion 1 homolog 2) (ECO1 homolog 2)	691979	3.63491
10873706	Epha2	Eph receptor A2	366492	3.62125
10702214	Arg1	arginase, liver	29221	3.58171
10748466	Cacng5	calcium channel, voltage-dependent, gamma subunit 5	140726	3.56768
10903227	Hrsp12	heat-responsive protein 12	65151	3.5525
10764661	Fam129a	family with sequence similarity 129, member A	63912	3.5404
10751091	Cd200	Cd200 molecule	24560	3.53008
10706468	Klk1b21	kallikrein 1-related peptidase b21	292866	3.52206
10879467	Zmpste24	zinc metallopeptidase, STE24 homolog (S. cerevisiae)	313564	3.51665
10785297	LOC691979	similar to N-acetyltransferase ESCO2 (Establishment of cohesion 1 homolog 2) (ECO1 homolog 2)	691979	3.51594
10820523	Pde8b	phosphodiesterase 8B	309962	3.49719
10795203	Hist1h1a	histone cluster 1, H1a	291145	3.49281
10799999	Mastl	microtubule associated serine	307169	3.48765
10726408	Mki67	antigen identified by monoclonal antibody Ki-67	291234	3.46923
10912218	Plscr1	phospholipid scramblase 1	117540	3.45073
10930385	Arhgap28	Rho GTPase activating protein 28	301709	3.44036
10867821	Ggh	gamma-glutamyl hydrolase (conjugase, folylpolygammaglutamyl hydrolase)	25455	3.43921
10940560	NM_080768.1	---	---	3.43292
10835654	Angptl2	angiopoietin-like 2	171100	3.43266
10938995	Itm2a	integral membrane protein 2A	317218	3.42058
10825510	---	---	---	3.41677
10891502	Galc	galactosylceramidase	314360	3.39216
10852428	Chrna4	cholinergic receptor, nicotinic, alpha 4	25590	3.37943
10784172	Ska3	spindle and kinetochore associated complex subunit 3	361047	3.36938
10719530	Apoe	apolipoprotein E	25728	3.36244
10904528	Lynx1	Ly6	300018	3.35928
10902696	Tbc1d30	TBC1 domain family, member 30	299824	3.34799
10845767	Cobll1	Cobl-like 1	311088	3.34778
10715431	Crtac1	cartilage acidic protein 1	171438	3.34657
10894108	Vom2r53	vomeronasal 2 receptor, 53	286915	3.34226
10802795	St8sia5	ST8 alpha-N-acetyl-neuraminide alpha-2,8-sialyltransferase 5	364901	3.34145
10782919	Gch1	GTP cyclohydrolase 1	29244	3.3378
10748909	Fdxr	ferredoxin reductase	79122	3.33657
10802691	Acaa2	acetyl-Coenzyme A acyltransferase 2	170465	3.33597
10915751	ENSRNOT00000019601	---	---	3.33115
10900112	ENSRNOT00000048364	---	---	3.32624
10758896	Pebp1	phosphatidylethanolamine binding protein 1	29542	3.32598
10708954	Arrb1	arrestin, beta 1	25387	3.32546
10934239	Kif4	kinesin family member 4	84393	3.32464
10805540	Cndp2	CNDP dipeptidase 2 (metallopeptidase M20 family)	291394	3.31777
10939919	Fgf13	fibroblast growth factor 13	84488	3.31417
10848315	Actc1	actin, alpha, cardiac muscle 1	29275	3.30649
10730206	Slit1	slit homolog 1 (Drosophila)	65047	3.30414
10889415	Sox11	SRY (sex determining region Y)-box 11	84046	3.30292
10727056	Cdkn1c	cyclin-dependent kinase inhibitor 1C	246060	3.29796
10707338	Gas2	growth arrest-specific 2	499156	3.28984
10717195	Ccnb2	cyclin B2	363088	3.28869
10777770	Tacc3	transforming, acidic coiled-coil containing protein 3	360962	3.28725
10868693	Frmpd1	FERM and PDZ domain containing 1	313244	3.28608
10869737	ENSRNOT00000058520	---	---	3.27179
10907869	Mmp12	matrix metallopeptidase 12	117033	3.26963
10931247	Metrnl	meteorin, glial cell differentiation regulator-like	316842	3.26554
10776582	Slc10a4	solute carrier family 10 (sodium	305309	3.24169
10876045	B4galt1	UDP-Gal:betaGlcNAc beta 1,4- galactosyltransferase, polypeptide 1	24390	3.22182
10918509	Ccnb2	cyclin B2	363088	3.21714
10866459	Plbd1	phospholipase B domain containing 1	297694	3.21476
10872489	Laptm5	lysosomal protein transmembrane 5	89783	3.20603
10858626	Cd163	CD163 molecule	312701	3.17507
10907178	Racgap1	Rac GTPase-activating protein 1	315298	3.16301
10711715	Lhpp	phospholysine phosphohistidine inorganic pyrophosphate phosphatase	361663	3.15141
10900841	Giot1	gonadotropin inducible ovarian transcription factor 1	171090	3.15032
10785846	Abcc4	ATP-binding cassette, sub-family C (CFTR	170924	3.14994
10827484	Tnni3k	TNNI3 interacting kinase	295531	3.14883
10850812	Defb24	defensin beta 24	641632	3.14327
10720918	Gramd1a	GRAM domain containing 1A	361550	3.12938
10815369	Postn	periostin, osteoblast specific factor	361945	3.11736
10845969	Spc25	SPC25, NDC80 kinetochore complex component, homolog (S. cerevisiae)	295661	3.10329
10845798	Scn3a	sodium channel, voltage-gated, type III, alpha	497770	3.08041
10782956	Dlgap5	discs, large (Drosophila) homolog-associated protein 5	289997	3.07116
10857969	Syn2	synapsin II	29179	3.06702
10769771	Fcgr2b	Fc fragment of IgG, low affinity IIb, receptor (CD32)	289211	3.065
10814105	Cmbl	carboxymethylenebutenolidase homolog (Pseudomonas)	310201	3.0646
10860481	Sema3a	sema domain, immunoglobulin domain (Ig), short basic domain, secreted, (semaphorin) 3A	29751	3.05867
10794609	Elovl2	elongation of very long chain fatty acids (FEN1	498728	3.05726
10845809	Scn3a	sodium channel, voltage-gated, type III, alpha	497770	3.05651
10845143	NM_001107731	---	---	3.04742
10895766	Fam19a2	family with sequence similarity 19 (chemokine (C-C motif)-like), member A2	680647	3.04278
10849423	Shc4	SHC (Src homology 2 domain containing) family, member 4	679845	3.04135
10888596	Ehd3	EH-domain containing 3	192249	3.04102
10899187	Gpd1	glycerol-3-phosphate dehydrogenase 1 (soluble)	60666	3.04084
10819369	Adh7	alcohol dehydrogenase 7 (class IV), mu or sigma polypeptide	171178	3.03417
10823343	Clrn1	clarin 1	261738	3.02833
10763433	RGD1566343	similar to contactin associated protein-like 5 isoform 1	297846	3.02802
10891240	Pgf	placental growth factor	94203	3.02498
10838762	Rad51	RAD51 homolog (RecA homolog, E. coli) (S. cerevisiae)	499870	3.02415
10816546	Ubqln4	ubiquilin 4	310633	3.02225
10933924	Nr0b1	nuclear receptor subfamily 0, group B, member 1	58850	3.01804
10775375	Dmp1	dentin matrix acidic phosphoprotein 1	25312	3.01436
10859262	Apold1	apolipoprotein L domain containing 1	444983	3.0119
10796445	Vim	vimentin	81818	3.00844
10799682	LOC684862	hypothetical protein LOC684862	684862	2.97878
10895995	Rdh7	retinol dehydrogenase 7	360420	2.97551
10813162	Hcn1	hyperpolarization-activated cyclic nucleotide-gated potassium channel 1	84390	2.96876
10912054	Ripply2	ripply2 homolog (zebrafish)	363111	2.96314
10914992	Fut4	fucosyltransferase 4 (alpha (1,3) fucosyltransferase, myeloid-specific)	60670	2.94865
10785826	Abcc4	ATP-binding cassette, sub-family C (CFTR	170924	2.93908
10754156	B4galt4	UDP-Gal:betaGlcNAc beta 1,4-galactosyltransferase, polypeptide 4	303923	2.9379
10850615	ENSRNOT00000047273	---	---	2.92972
10794240	Diras2	DIRAS family, GTP-binding RAS-like 2	291006	2.92265
10766765	Nek2	NIMA (never in mitosis gene a)-related expressed kinase 2	114482	2.92096
10908127	Nek2	NIMA (never in mitosis gene a)-related expressed kinase 2	114482	2.92096
10902003	Nudt4	nudix (nucleoside diphosphate linked moiety X)-type motif 4	94267	2.91935
10799346	Akr1c14	aldo-keto reductase family 1, member C14	191574	2.91841
10770728	Dtl	denticleless homolog (Drosophila)	305073	2.91476
10799671	LOC684862	hypothetical protein LOC684862	684862	2.89615
10883397	Adcy3	adenylate cyclase 3	64508	2.87802
10873928	Fbxo2	F-box protein 2	85273	2.8733
10940602	NM_032615.2	---	---	2.87078
10907795	Gucy1a2	guanylate cyclase 1, soluble, alpha 2	66012	2.86998
10853453	Pftk1	PFTAIRE protein kinase 1	362316	2.84617
10823941	Rbm46	RNA binding motif protein 46	310548	2.8238
10816088	Plrg1	pleiotropic regulator 1, PRL1 homolog (Arabidopsis)	60376	2.82218
10931930	Fam70a	family with sequence similarity 70, member A	313453	2.80255
10772169	Igfbp7	insulin-like growth factor binding protein 7	289560	2.79897
10771598	Ccdc158	coiled-coil domain containing 158	289502	2.79411
10846652	Zfp385b	zinc finger protein 385B	311137	2.79218
10815281	Ccrn4l	CCR4 carbon catabolite repression 4-like (S. cerevisiae)	310395	2.78119
10940473	NM_031561.2	---	---	2.7806
10845070	ENSRNOT00000059678	---	---	2.77428
10726995	H19	H19, imprinted maternally expressed transcript	309122	2.77136
10748118	Nsf	N-ethylmaleimide-sensitive factor	60355	2.76724
10750320	Cbr1	carbonyl reductase 1	29224	2.76311
10851861	Prex1	phosphatidylinositol-3,4,5-trisphosphate-dependent Rac exchange factor 1	311647	2.76203
10849614	ENSRNOT00000016157	---	---	2.76095
10746804	Plxdc1	plexin domain containing 1	303505	2.7567
10864874	Rassf4	Ras association (RalGDS	362423	2.75626
10809824	Gpt2	glutamic pyruvate transaminase (alanine aminotransferase) 2	307759	2.74978
10878705	Cdkn2c	cyclin-dependent kinase inhibitor 2C (p18, inhibits CDK4)	54238	2.73846
10933695	ENSRNOT00000058558	---	---	2.73747
10937745	Ace2	angiotensin I converting enzyme (peptidyl-dipeptidase A) 2	302668	2.73218
10768931	Fam163a	family with sequence similarity 163, member A	498257	2.7262
10858408	A2m	alpha-2-macroglobulin	24153	2.72075
10855469	Ccdc126	coiled-coil domain containing 126	500117	2.71087
10724888	rnf141	ring finger protein 141	308900	2.70972
10847474	Creb3l1	cAMP responsive element binding protein 3-like 1	362165	2.7074
10839743	Ttl	tubulin tyrosine ligase	171572	2.70691
10792662	RGD1565043	similar to Rho guanine nucleotide exchange factor (GEF) 10	306618	2.70325
10770649	Cenpf	centromere protein F	257649	2.70254
10850521	Foxa2	forkhead box A2	25099	2.68958
10752679	Cadm2	cell adhesion molecule 2	360687	2.67758
10816500	RGD1303130	kidney predominant protein NCU-G1	295231	2.67709
10844858	Nr5a1	nuclear receptor subfamily 5, group A, member 1	83826	2.67444
10903736	Enpp2	ectonucleotide pyrophosphatase	84050	2.67175
10878969	Kif2c	kinesin family member 2C	171529	2.66029
10806129	Mcm5	minichromosome maintenance complex component 5	291885	2.64886
10936959	Slc38a5	solute carrier family 38, member 5	192208	2.6483
10766782	Kcnh1	potassium voltage-gated channel, subfamily H (eag-related), member 1	65198	2.64613
10710627	Plk1	polo-like kinase 1 (Drosophila)	25515	2.64191
10795198	ENSRNOT00000048538	---	---	2.63206
10853683	Tac1	tachykinin 1	24806	2.62511
10823057	Slc7a11	solute carrier family 7 (cationic amino acid transporter, y+ system), member 11	310392	2.62442
10815436	Smad9	SMAD family member 9	85435	2.62292
10710026	Ckap2	cytoskeleton associated protein 2	306575	2.62159
10881293	Pdpn	podoplanin	54320	2.6156
10848293	Arhgap11a	Rho GTPase activating protein 11A	296060	2.61308
10750310	Cbr1	carbonyl reductase 1	29224	2.60767
10865442	C1s	complement component 1, s subcomponent	192262	2.60038
10894999	Tmcc3	transmembrane and coiled-coil domain family 3	314751	2.58695
10821957	Rxfp3	relaxin	294807	2.5852
10798199	Mboat1	membrane bound O-acyltransferase domain containing 1	498741	2.58392
10754785	Tfrc	transferrin receptor	64678	2.57504
10812823	Cenpk	centromere protein K	294712	2.574
10921030	Cck	cholecystokinin	25298	2.54558
10870369	Sgip1	SH3-domain GRB2-like (endophilin) interacting protein 1	313413	2.54029
10910406	Sema7a	sema domain, immunoglobulin domain (Ig), and GPI membrane anchor, (semaphorin) 7A	315711	2.5396
10934118	Ar	androgen receptor	24208	2.53719
10796476	Mrc1	mannose receptor, C type 1	291327	2.53338
10888610	LOC683626	similar to limb-bud and heart	683626	2.52091
10777182	RGD1562646	similar to chromosome condensation protein G	305392	2.51978
10779673	Lgals3	lectin, galactoside-binding, soluble, 3	83781	2.5176
10742128	Hmmr	hyaluronan mediated motility receptor (RHAMM)	25460	2.51219
10939644	Enox2	ecto-NOX disulfide-thiol exchanger 2	302817	2.51072
10778001	Osbp2	oxysterol binding protein 2	305475	2.49796
10813643	ENSRNOT00000059964	---	---	2.48845
10842130	Pigt	phosphatidylinositol glycan anchor biosynthesis, class T	296360	2.48593
10738423	Rnd2	Rho family GTPase 2	303553	2.48114
10869525	---	---	---	2.47623
10828229	C4-2	complement component 4, gene 2	406161	2.4715
10932568	ENSRNOT00000060469	---	---	2.46998
10923385	Sgol2	shugoshin-like 2 (S. pombe)	316425	2.46395
10826261	Gpr88	G-protein coupled receptor 88	64443	2.4615
10764228	Phlda3	pleckstrin homology-like domain, family A, member 3	363989	2.46027
10745670	Ccl6	chemokine (C-C motif) ligand 6	287910	2.45741
10867919	RGD1304693	similar to CG14803-PA	313108	2.45714
10825512	Vangl1	vang-like 1 (van gogh, Drosophila)	690366	2.4547
10870342	Pde4b	phosphodiesterase 4B, cAMP specific	24626	2.4523
10837366	Slc43a3	solute carrier family 43, member 3	311170	2.44039
10934891	Cenpi	centromere protein I	25448	2.43952
10828827	Cdkn1a	cyclin-dependent kinase inhibitor 1A	114851	2.43887
10772066	Gnrhr	gonadotropin releasing hormone receptor	81668	2.43878
10739477	ENSRNOT00000004311	---	---	2.43575
10875631	Decr1	2,4-dienoyl CoA reductase 1, mitochondrial	117543	2.43358
10798048	Cdyl	chromodomain protein, Y-like	361237	2.4295
10893899	Gamt	guanidinoacetate N-methyltransferase	25257	2.42788
10725778	Nupr1	nuclear protein, transcriptional regulator, 1	113900	2.42285
10751218	Gap43	growth associated protein 43	29423	2.41875
10921772	Vegfa	vascular endothelial growth factor A	83785	2.41797
10806806	Cd97	CD97 molecule	361383	2.41453
10789152	Ckap2	cytoskeleton associated protein 2	306575	2.41366
10889379	Id2	inhibitor of DNA binding 2	25587	2.41203
10872473	Zcchc17	zinc finger, CCHC domain containing 17	500555	2.40891
10907524	Krt8	keratin 8	25626	2.39834
10838694	Traf4af1	TRAF4 associated factor 1	311325	2.39745
10779638	Cdkn3	cyclin-dependent kinase inhibitor 3	289993	2.39659
10822852	Ccna2	cyclin A2	114494	2.39648
10729444	Pip5k1b	phosphatidylinositol-4-phosphate 5-kinase, type I, beta	309419	2.38873
10900511	Reep6	receptor accessory protein 6	362835	2.38597
10931523	Shd	src homology 2 domain-containing transforming protein D	316507	2.38301
10844339	Slc25a25	solute carrier family 25 (mitochondrial carrier, phosphate carrier), member 25	246771	2.37944
10770143	Fh1	fumarate hydratase 1	24368	2.37631
10820847	Mccc2	methylcrotonoyl-Coenzyme A carboxylase 2 (beta)	361884	2.37402
10904553	Cyp11b1	cytochrome P450, family 11, subfamily b, polypeptide 1	500892	2.37252
10789291	Angpt2	angiopoietin 2	89805	2.37188
10829761	Cdc2	cell division cycle 2, G1 to S and G2 to M	54237	2.37048
10715078	Kif11	kinesin family member 11	171304	2.36623
10808159	Nudt7	nudix (nucleoside diphosphate linked moiety X)-type motif 7	361413	2.36227
10778137	Nefh	neurofilament, heavy polypeptide	24587	2.36173
10867461	Lyn	v-yes-1 Yamaguchi sarcoma viral related oncogene homolog	81515	2.35856
10752531	Sdf2l1	stromal cell-derived factor 2-like 1	680945	2.35751
10784125	Cryl1	crystallin, lambda 1	290277	2.35377
10737426	Tmem100	transmembrane protein 100	497979	2.35035
10821008	LOC684611	similar to centromere autoantigen H	684611	2.35022
10753839	RGD1310335	similar to RIKEN cDNA C330027C09	360711	2.34894
10806147	Rasd2	RASD family, member 2	171099	2.34842
10788881	Plekha2	pleckstrin homology domain-containing, family A (phosphoinositide binding specific) member 2	684785	2.34723
10866850	Kras	v-Ki-ras2 Kirsten rat sarcoma viral oncogene homolog	24525	2.34578
10879257	Cdc20	cell division cycle 20 homolog (S. cerevisiae)	64515	2.33969
10724238	Olr63	olfactory receptor 63	365323	2.33959
10773435	Cpz	carboxypeptidase Z	83575	2.33668
10838647	Bub1b	budding uninhibited by benzimidazoles 1 homolog, beta (S. cerevisiae)	171576	2.33638
10876052	Bag1	BCL2-associated athanogene	297994	2.33493
10791474	Mfap3l	microfibrillar-associated protein 3-like	306424	2.31641
10775484	Arhgap24	Rho GTPase activating protein 24	305156	2.31435
10714913	Kif20b	kinesin family member 20B	309523	2.31005
10912003	Tpbg	trophoblast glycoprotein	83684	2.30705
10819946	Depdc1	DEP domain containing 1	295538	2.30166
10808911	RGD1306091	similar to Mixed lineage kinase 4	307950	2.30142
10776608	Atp10d	ATPase, class V, type 10D	360932	2.30007
10883212	Cgref1	cell growth regulator with EF hand domain 1	245918	2.29422
10910619	RGD1560011	similar to Nuclear membrane binding protein NUCLING	315732	2.29411
10773410	Htra3	HtrA serine peptidase 3	360959	2.29369
10900103	Neurod4	neurogenic differentiation 4	288821	2.293
10793684	Testin	testin gene	286916	2.27341
10896551	Depdc6	DEP domain containing 6	314979	2.26918
10800814	Camk4	calcium	25050	2.26909
10702829	Synj2	synaptojanin 2	84018	2.26134
10836416	Slc4a10	solute carrier family 4, sodium bicarbonate transporter, member 10	295645	2.2607
10702945	Acat2	acetyl-Coenzyme A acetyltransferase 2	308100	2.25518
10772657	Rbm47	RNA binding motif protein 47	305340	2.25164
10901538	LOC100310874	antisense RNA overlapping MCH	100310874	2.25049
10751352	Krt8	keratin 8	25626	2.24734
10754145	Igsf11	immunoglobulin superfamily, member 11	303926	2.24591
10940447	NM_001047870.1	---	---	2.24519
10784729	Cdca2	cell division cycle associated 2	305984	2.23911
10850175	Fermt1	fermitin family homolog 1 (Drosophila)	296179	2.23262
10934662	Rfk	riboflavin kinase	499328	2.22882
10861976	Zc3hav1	zinc finger CCCH type, antiviral 1	252832	2.2251
10759009	Cabp1	calcium binding protein 1	171051	2.22099
10824115	Cd1d1	CD1d1 molecule	25109	2.21966
10859748	Far2	fatty acyl CoA reductase 2	500368	2.21926
10778028	Tcn2	transcobalamin 2	64365	2.21107
10713467	Ppp1r14b	protein phosphatase 1, regulatory (inhibitor) subunit 14B	259225	2.20985
10880734	C1qa	complement component 1, q subcomponent, A chain	298566	2.20849
10878564	Cpt2	carnitine palmitoyltransferase 2	25413	2.20535
10884031	LOC314016	similar to mKIAA0230 protein	314016	2.19947
10858655	C1r	complement component 1, r subcomponent	312705	2.19912
10871419	Tmem53	transmembrane protein 53	313529	2.19632
10803929	Nrg2	neuregulin 2	432361	2.19594
10803017	Cyb5a	cytochrome b5 type A (microsomal)	64001	2.18836
10814521	Aadacl1	arylacetamide deacetylase-like 1	294930	2.18771
10923595	Casp8	caspase 8	64044	2.18722
10791511	ENSRNOT00000034481	---	---	2.18498
10837195	Ppp1r1c	protein phosphatase 1, regulatory (inhibitor) subunit 1C	499818	2.1838
10708327	Tm6sf1	transmembrane 6 superfamily member 1	361600	2.18168
10830216	Pkib	protein kinase (cAMP-dependent, catalytic) inhibitor beta	24678	2.17283
10746032	Ppm1e	protein phosphatase 1E (PP2C domain containing)	360593	2.16804
10717170	Epb4.1l2	erythrocyte membrane protein band 4.1-like 2	309557	2.16625
10936341	Pgrmc1	progesterone receptor membrane component 1	291948	2.15698
10926740	Tnfrsf21	tumor necrosis factor receptor superfamily, member 21	316256	2.15078
10701846	Cited2	Cbp	114490	2.14676
10912229	Plscr2	phospholipid scramblase 2	315883	2.14622
10713648	ENSRNOT00000026141	---	---	2.14568
10897045	RGD1359378	mesenchymal stem cell protein DSCD75	300015	2.14354
10794769	Peci	peroxisomal D3,D2-enoyl-CoA isomerase	291075	2.14322
10914354	Entpd3	ectonucleoside triphosphate diphosphohydrolase 3	316077	2.13888
10882377	Trim62	tripartite motif-containing 62	313045	2.13404
10760379	Cyth3	cytohesin 3	116693	2.1331
10940617	NM_001009543.1	---	---	2.13222
10904539	LOC686362	similar to LY6	686362	2.12984
10927055	Fam135a	family with sequence similarity 135, member A	367235	2.12688
10813628	Prlr	prolactin receptor	24684	2.1265
10858672	Lpcat3	lysophosphatidylcholine acyltransferase 3	362434	2.12578
10818615	Sass6	spindle assembly 6 homolog (C. elegans)	310807	2.12456
10902080	Tmtc2	transmembrane and tetratricopeptide repeat containing 2	299762	2.11991
10895144	Dusp6	dual specificity phosphatase 6	116663	2.11859
10940626	NM_001002023.2	---	---	2.11671
10765772	Tagln2	transgelin 2	304983	2.11617
10841800	Fam83d	family with sequence similarity 83, member D	311598	2.11204
10832482	Chchd10	coiled-coil-helix-coiled-coil-helix domain containing 10	361824	2.112
10711234	Bckdk	branched chain ketoacid dehydrogenase kinase	29603	2.10897
10926930	Mcm3	minichromosome maintenance complex component 3	316273	2.10528
10880731	C1qc	complement component 1, q subcomponent, C chain	362634	2.10492
10940594	NM_183330.1	---	---	2.10328
10803991	Cd14	CD14 molecule	60350	2.1006
10852091	Aurka	aurora kinase A	261730	2.09823
10704960	Cadm4	cell adhesion molecule 4	365216	2.09733
10868871	Galnt12	UDP-N-acetyl-alpha-D-galactosamine:polypeptide N-acetylgalactosaminyltransferase 12 (GalNAc-T12)	313233	2.09674
10907952	Tmem123	transmembrane protein 123	363013	2.09526
10829378	Col18a1	collagen, type XVIII, alpha 1	85251	2.09302
10742031	Fbll1	fibrillarin-like 1	363563	2.09208
10838733	Casc5	cancer susceptibility candidate 5	311327	2.08773
10929482	Dner	delta	316573	2.0846
10844666	Stom	stomatin	296655	2.08097
10791902	Slc7a2	solute carrier family 7 (cationic amino acid transporter, y+ system), member 2	64554	2.07997
10748544	Fam20a	family with sequence similarity 20, member A	303635	2.07858
10891949	Serpina1	serpin peptidase inhibitor, clade A (alpha-1 antiproteinase, antitrypsin), member 1	24648	2.07813
10896105	Kcns2	potassium voltage-gated channel, delayed-rectifier, subfamily S, member 2	66022	2.07702
10930411	Tgif1	TGFB-induced factor homeobox 1	316742	2.07665
10931511	Fsd1	fibronectin type III and SPRY domain containing 1	301506	2.07651
10763587	Slc35f5	solute carrier family 35, member F5	288993	2.07614
10752764	RGD1563888	similar to DNA segment, Chr 16, ERATO Doi 472, expressed	360692	2.07498
10822386	Pkia	protein kinase (cAMP-dependent, catalytic) inhibitor alpha	114906	2.07356
10810536	Pgrmc1	progesterone receptor membrane component 1	291948	2.06635
10757204	---	---	---	2.06586
10909446	Mcam	melanoma cell adhesion molecule	78967	2.06377
10898408	Gramd4	GRAM domain containing 4	315203	2.06356
10816959	Slc39a1	solute carrier family 39 (zinc transporter), member 1	361986	2.06339
10760189	Bud31	BUD31 homolog (S. cerevisiae)	89819	2.06044
10833232	Stox1	storkhead box 1	294388	2.05941
10863660	GENSCAN00000013418	---	---	2.05867
10918600	Cgnl1	cingulin-like 1	315795	2.05754
10882761	Kpna2	karyopherin alpha 2	85245	2.05649
10905716	Ndufa6	NADH dehydrogenase (ubiquinone) 1 alpha subcomplex, 6 (B14)	315167	2.05403
10855853	Ppm1k	protein phosphatase 1K (PP2C domain containing)	312381	2.0537
10824611	Slc27a3	solute carrier family 27 (fatty acid transporter), member 3	295219	2.0536
10701817	Fuca2	fucosidase, alpha-L- 2, plasma	292485	2.05145
10796326	Optn	optineurin	246294	2.05018
10923237	Myo1b	myosin Ib	117057	2.04772
10714264	RGD1311863	similar to RIKEN cDNA 2410127L17	293871	2.04733
10815425	Alg5	asparagine-linked glycosylation 5, dolichyl-phosphate beta-glucosyltransferase homolog (S. cerevisiae)	295051	2.04726
10744127	Cd68	Cd68 molecule	287435	2.04659
10748382	Kpna2	karyopherin alpha 2	85245	2.04358
10726788	Sct	secretin	24769	2.03969
10911035	Ppib	peptidylprolyl isomerase B	64367	2.0394
10797705	Ninj1	ninjurin 1	25338	2.03742
10708065	LOC683179	similar to CG13745-PA	683179	2.03679
10847572	Cd82	Cd82 molecule	83628	2.03492
10731514	Dexi	dexamethasone-induced transcript	497857	2.03385
10829437	Col6a1	collagen, type VI, alpha 1	294337	2.03088
10867142	Eya1	eyes absent homolog 1 (Drosophila)	502935	2.02778
10782695	Abhd6	abhydrolase domain containing 6	305795	2.0259
10888608	LOC683626	similar to limb-bud and heart	683626	2.02408
10761810	Kntc1	kinetochore associated 1	304477	2.02128
10890190	LOC689296	similar to expressed sequence C79407	689296	2.02108
10939584	Elf4	E74-like factor 4 (ets domain transcription factor)	302811	2.02077
10801182	Pcdhb10	protocadherin beta 10	291649	2.01897
10808856	Gnpat	glyceronephosphate O-acyltransferase	84470	2.0159
10867662	ENSRNOT00000020245	---	---	2.01345
10912425	Clstn2	calsyntenin 2	171394	2.01324
10875154	St18	suppression of tumorigenicity 18	266680	2.01298
10860951	Asns	asparagine synthetase	25612	2.01156
10809942	Dhps	deoxyhypusine synthase	288923	2.01083
10934754	Klhl4	kelch-like 4 (Drosophila)	317196	2.00751
10713833	Rab3il1	RAB3A interacting protein (rabin3)-like 1	171452	2.00609
10940479	NM_153623.1	---	---	-2.00585
10845553	Pla2r1	phospholipase A2 receptor 1	295631	-2.00604
10810817	Smpd3	sphingomyelin phosphodiesterase 3, neutral	94338	-2.00627
10894540	Mterfd3	MTERF domain containing 3	366856	-2.00694
10785523	Pcdh9	protocadherin 9	306091	-2.00742
10831308	Slc44a4	solute carrier family 44, member 4	294255	-2.00804
10773252	Msx1	msh homeobox 1	81710	-2.01028
10935589	Htatsf1	HIV-1 Tat specific factor 1	317612	-2.01155
10779421	---	---	---	-2.01344
10703279	RGD1559699	similar to putative protein kinase	365132	-2.01354
10860801	RGD1563091	similar to OEF2	500011	-2.01354
10760564	ENSRNOT00000030304	---	---	-2.01635
10834670	Adamtsl2	ADAMTS-like 2	311827	-2.01714
10848393	Rasgrp1	RAS guanyl releasing protein 1 (calcium and DAG-regulated)	29434	-2.01739
10867701	Runx1t1	runt-related transcription factor 1; translocated to, 1 (cyclin D-related)	362489	-2.01863
10875087	Cspp1	centrosome and spindle pole associated protein 1	362472	-2.01995
10891659	Rps6ka5	ribosomal protein S6 kinase, polypeptide 5	314384	-2.02088
10864272	---	---	---	-2.02226
10781927	RGD1308626	similar to 9630044O09Rik protein	361087	-2.02557
10766835	Plxna2	plexin A2	289392	-2.02691
10924667	ENSRNOT00000006672	---	---	-2.02778
10803536	RGD1562608	similar to KIAA1328 protein	498831	-2.02805
10840142	Plcb1	phospholipase C, beta 1 (phosphoinositide-specific)	24654	-2.02921
10803759	LOC682386	similar to Nucleoside diphosphate kinase homolog 5 (NDK-H 5) (NDP kinase homolog 5) (nm23-M5)	682386	-2.02968
10904559	Cyp11b1	cytochrome P450, family 11, subfamily b, polypeptide 1	500892	-2.03111
10771771	Rassf6	Ras association (RalGDS	305251	-2.03148
10936377	Dock11	dedicator of cytokinesis 11	313438	-2.03588
10801381	ENSRNOT00000053067	---	---	-2.03615
10886842	rno-mir-341	---	---	-2.03623
10901306	Rfx4	regulatory factor X, 4 (influences HLA class II expression)	500818	-2.03652
10882319	Plekhn1	pleckstrin homology domain containing, family N member 1	298694	-2.0387
10760559	ENSRNOT00000060520	---	---	-2.03887
10898091	Srebf2	sterol regulatory element binding transcription factor 2	300095	-2.03913
10874037	ENSRNOT00000031978	---	---	-2.04232
10768642	Lamc2	laminin, gamma 2	192362	-2.04404
10768573	RGD1309104	similar to RIKEN cDNA 1700025G04 gene	289084	-2.04406
10933538	ENSRNOT00000005061	---	---	-2.04731
10878754	Cyp4x1	cytochrome P450, family 4, subfamily x, polypeptide 1	246767	-2.04827
10751923	ENSRNOT00000038922	---	---	-2.04908
10772582	Atp8a1	ATPase, aminophospholipid transporter (APLT), class I, type 8A, member 1	289615	-2.05029
10738313	Cntnap1	contactin associated protein 1	84008	-2.0529
10905909	RGD1566029	similar to mKIAA1644 protein	500913	-2.05543
10759449	LOC288419	similar to chromobox homolog 3	288419	-2.0569
10926162	Kcnh8	potassium voltage-gated channel, subfamily H (eag-related), member 8	246325	-2.05835
10857512	Cntn4	contactin 4	116658	-2.05859
10845977	Lrp2	low density lipoprotein-related protein 2	29216	-2.06307
10901887	LOC687818	hypothetical protein LOC687818	687818	-2.06307
10718169	RGD1561706	similar to putative protein kinase	365122	-2.06367
10749826	Pou1f1	POU class 1 homeobox 1	25517	-2.06852
10925859	Lama1	laminin, alpha 1	316758	-2.06902
10813353	---	---	---	-2.0723
10782187	Itgbl1	integrin, beta-like 1	498564	-2.07274
10917205	GENSCAN00000013683	---	---	-2.07376
10760516	RGD1560686	similar to sidekick 1	304297	-2.07394
10807933	GENSCAN00000037874	---	---	-2.07491
10864481	Cntn3	contactin 3 (plasmacytoma associated)	54279	-2.07527
10930622	NC_001665	---	---	-2.07571
10703272	RGD1561706	similar to putative protein kinase	365122	-2.07693
10818660	Dpyd	dihydropyrimidine dehydrogenase	81656	-2.07736
10746955	Nr1d1	nuclear receptor subfamily 1, group D, member 1	252917	-2.07835
10731154	Prlhr	prolactin releasing hormone receptor	246075	-2.07942
10925936	Epb4.1l3	erythrocyte protein band 4.1-like 3	116724	-2.0801
10777176	rno-mir-218-1	---	---	-2.08047
10785782	Slitrk1	SLIT and NTRK-like family, member 1	306147	-2.08172
10793475	Cdc14b	CDC14 cell division cycle 14 homolog B (S. cerevisiae)	361195	-2.082
10785405	RGD1561955	similar to diacylglycerol kinase eta	361076	-2.08222
10703293	RGD1560825	similar to putative protein kinase	685793	-2.08265
10808348	Wfdc1	WAP four-disulfide core domain 1	171112	-2.0842
10807953	GENSCAN00000037874	---	---	-2.08508
10807947	GENSCAN00000037874	---	---	-2.08688
10729464	Pgm5	phosphoglucomutase 5	679990	-2.08924
10877751	BC089062	---	---	-2.08951
10861658	LOC688916	hypothetical protein LOC688916	688916	-2.09085
10756257	LOC501799	similar to chromobox homolog 3	501799	-2.09226
10857267	Hdac11	histone deacetylase 11	297453	-2.09501
10844949	Lrp1b	low density lipoprotein-related protein 1B (deleted in tumors)	311926	-2.09553
10926351	Trerf1	transcriptional regulating factor 1	316219	-2.09717
10867444	Vof21	ischemia related factor vof-21	259228	-2.10048
10791327	RGD1560580	similar to spermiogenesis specific transcript on the Y 2	288646	-2.10261
10928636	Erbb4	v-erb-a erythroblastic leukemia viral oncogene homolog 4 (avian)	59323	-2.10276
10836515	B3galt1	UDP-Gal:betaGlcNAc beta 1,3-galactosyltransferase, polypeptide 1	366064	-2.10449
10703274	RGD1559699	similar to putative protein kinase	365132	-2.10564
10829771	RGD1306739	similar to RIKEN cDNA 1700040L02	361834	-2.10724
10717118	Ptprk	protein tyrosine phosphatase, receptor type, K, extracellular region	360302	-2.10728
10852719	ENSRNOT00000062069	---	---	-2.11181
10935640	ENSRNOT00000037031	---	---	-2.11189
10751404	Slc15a2	solute carrier family 15 (H+	60577	-2.11339
10730190	Pik3ap1	phosphoinositide-3-kinase adaptor protein 1	294048	-2.11611
10909360	ENSRNOT00000053807	---	---	-2.11861
10801260	Pcdhgb6	protocadherin gamma subfamily B, 6	680470	-2.1198
10934982	---	---	---	-2.12029
10853819	Met	met proto-oncogene	24553	-2.12305
10937834	Rai2	retinoic acid induced 2	501555	-2.12549
10813112	RGD1561161	similar to BC067074 protein	294747	-2.1264
10710580	Scnn1g	sodium channel, nonvoltage-gated 1, gamma	24768	-2.12699
10775260	LOC363337	similar to RIKEN cDNA 1700081O22	363337	-2.13272
10937327	Zcchc16	zinc finger, CCHC domain containing 16	680778	-2.13349
10793953	Cxcl14	chemokine (C-X-C motif) ligand 14	306748	-2.13357
10739977	Rnf213	ring finger protein 213	303735	-2.13583
10889789	Prkd1	protein kinase D1	85421	-2.13816
10777137	Slit2	slit homolog 2 (Drosophila)	360272	-2.13842
10779464	Fam107a	family with sequence similarity 107, member A	361018	-2.13848
10882514	RGD1560224	RGD1560224	500608	-2.13883
10870983	GENSCAN00000017978	---	---	-2.14
10934784	Pcdh11x	protocadherin 11 X-linked	317204	-2.14038
10840481	ENSRNOT00000055574	---	---	-2.14112
10818141	Kcnd3	potassium voltage-gated channel, Shal-related subfamily, member 3	65195	-2.14154
10935645	Dtx2	deltex homolog 2 (Drosophila)	304591	-2.1423
10859392	Mgst1	microsomal glutathione S-transferase 1	171341	-2.14381
10881861	Per3	period homolog 3 (Drosophila)	78962	-2.15057
10783140	ENSRNOT00000032992	---	---	-2.15173
10821824	Slc1a3	solute carrier family 1 (glial high affinity glutamate transporter), member 3	29483	-2.15717
10826779	Ccdc109b	coiled-coil domain containing 109B	295462	-2.15778
10855707	Ghrhr	growth hormone releasing hormone receptor	25321	-2.1597
10817552	Txnip	thioredoxin interacting protein	117514	-2.15993
10830561	Sesn1	sestrin 1	294518	-2.16086
10763203	Cntnap5b	contactin associated protein-like 5B	301650	-2.16254
10909411	Usp2	ubiquitin specific peptidase 2	115771	-2.16488
10823432	Plch1	phospholipase C, eta 1	310463	-2.16554
10883231	Otof	otoferlin	84573	-2.16563
10753737	Rpl7a	ribosomal protein L7a	296596	-2.16814
10904233	RGD1308133	similar to RIKEN cDNA 1700010C24	315069	-2.17136
10856497	Lrrtm4	leucine rich repeat transmembrane neuronal 4	500219	-2.17359
10915998	Kcnj5	potassium inwardly-rectifying channel, subfamily J, member 5	29713	-2.17377
10739984	Rnf213	ring finger protein 213	303735	-2.17663
10844968	Lrp1b	low density lipoprotein-related protein 1B (deleted in tumors)	311926	-2.17752
10875089	Cspp1	centrosome and spindle pole associated protein 1	362472	-2.17786
10812689	Enc1	ectodermal-neural cortex 1	294674	-2.18478
10804225	Ppp2r2b	protein phosphatase 2 (formerly 2A), regulatory subunit B, beta isoform	60660	-2.18627
10813510	RGD1310081	similar to hypothetical protein FLJ13231	310137	-2.18667
10865349	Slc2a3	solute carrier family 2 (facilitated glucose transporter), member 3	25551	-2.18708
10853396	Steap1	six transmembrane epithelial antigen of the prostate 1	297738	-2.19392
10821860	Spef2	sperm flagellar 2	64555	-2.19402
10718556	Cacng6	calcium channel, voltage-dependent, gamma subunit 6	140727	-2.19508
10726672	---	---	---	-2.19583
10786100	Fgf14	fibroblast growth factor 14	63851	-2.19647
10798390	Fam65b	family with sequence similarity 65, member B	306934	-2.19798
10874903	Pi15	peptidase inhibitor 15	301489	-2.19838
10886031	Fos	FBJ osteosarcoma oncogene	314322	-2.19929
10879386	RGD1306880	similar to hypothetical protein MGC47816	313553	-2.20285
10784120	Gjb6	gap junction protein, beta 6	84403	-2.20561
10710087	ENSRNOT00000054414	---	---	-2.20591
10923866	Zdbf2	zinc finger, DBF-type containing 2	501153	-2.20735
10822757	Ccdc39	coiled-coil domain containing 39	310315	-2.20892
10726085	Prss8	protease, serine, 8	192107	-2.20915
10761299	Auts2	autism susceptibility candidate 2	498173	-2.21427
10807900	---	---	---	-2.21947
10871305	Tesk2	testis-specific kinase 2	170908	-2.22419
10819880	Negr1	neuronal growth regulator 1	59318	-2.22425
10758663	Aldh2	aldehyde dehydrogenase 2 family (mitochondrial)	29539	-2.22502
10845725	Kcnh7	potassium voltage-gated channel, subfamily H (eag-related), member 7	170739	-2.22564
10766878	ENSRNOT00000057159	---	---	-2.23191
10848176	Ryr3	ryanodine receptor 3	170546	-2.23799
10939480	Morc4	MORC family CW-type zinc finger 4	315914	-2.24068
10855727	Adcyap1r1	adenylate cyclase activating polypeptide 1 (pituitary) receptor type I	24167	-2.24216
10877755	Nfib	nuclear factor I	29227	-2.24416
10889772	Stxbp6	syntaxin binding protein 6 (amisyn)	362734	-2.24639
10767763	Prelp	proline/arginine-rich end leucine-rich repeat protein	84400	-2.2474
10916880	Mll1	myeloid	315606	-2.25022
10902363	Tph2	tryptophan hydroxylase 2	317675	-2.25203
10726255	Cpxm2	carboxypeptidase X (M14 family), member 2	293566	-2.25372
10860878	Pon3	paraoxonase 3	312086	-2.2562
10826561	Ndst3	N-deacetylase	295430	-2.25692
10912255	Plod2	procollagen lysine, 2-oxoglutarate 5-dioxygenase 2	300901	-2.26188
10935449	ENSRNOT00000056754	---	---	-2.26488
10932211	Maob	monoamine oxidase B	25750	-2.26566
10885295	---	---	---	-2.2721
10807906	GENSCAN00000004438	---	---	-2.27635
10720555	LOC688574	similar to DNA-directed RNA polymerase II largest subunit (RPB1)	688574	-2.27802
10915778	ENSRNOT00000060756	---	---	-2.28255
10817711	Notch2	Notch homolog 2 (Drosophila)	29492	-2.28535
10764770	ENSRNOT00000059682	---	---	-2.28663
10826616	Ank2	ankyrin 2, neuronal	362036	-2.28747
10758104	RGD1560580	similar to spermiogenesis specific transcript on the Y 2	288646	-2.28879
10802189	---	---	---	-2.29022
10940647	NM_012954.1	---	---	-2.29091
10724724	Trim66	tripartite motif-containing 66	361623	-2.29117
10824788	---	---	---	-2.3087
10785116	Epb4.9	erythrocyte protein band 4.9	361069	-2.31025
10938874	Zdhhc15	zinc finger, DHHC-type containing 15	317235	-2.31345
10841710	RGD1563912	RGD1563912	362256	-2.31438
10775647	Fras1	Fraser syndrome 1 homolog (human)	289486	-2.31454
10833985	Adamtsl4	ADAMTS-like 4	310670	-2.3183
10927472	Mgat4a	mannosyl (alpha-1,3-)-glycoprotein beta-1,4-N-acetylglucosaminyltransferase, isozyme A	367252	-2.32004
10786382	Erc2	ELKS	259269	-2.32196
10906643	Amigo2	adhesion molecule with Ig like domain 2	300186	-2.33057
10885287	ENSRNOT00000039389	---	---	-2.33189
10801258	ENSRNOT00000060468	---	---	-2.33646
10752352	Prodh	proline dehydrogenase	680409	-2.33665
10726439	Tcerg1l	transcription elongation regulator 1-like	361669	-2.36224
10863679	Cml5	camello-like 5	114020	-2.38108
10930614	NC_001665	---	---	-2.38138
10923877	Adam23	ADAM metallopeptidase domain 23	301460	-2.38231
10909377	ENSRNOT00000059997	---	---	-2.38426
10815652	P2ry1	purinergic receptor P2Y, G-protein coupled, 1	25265	-2.3868
10836347	Dapl1	death associated protein-like 1	362136	-2.38855
10781829	Klf5	Kruppel-like factor 5	84410	-2.38878
10939699	---	---	---	-2.39408
10854463	Agbl3	ATP	500076	-2.39935
10909590	Mpzl2	myelin protein zero-like 2	300679	-2.40391
10767723	Atp2b4	ATPase, Ca++ transporting, plasma membrane 4	29600	-2.40782
10910505	Brunol6	bruno-like 6, RNA binding protein (Drosophila)	300758	-2.40832
10813119	RGD1561161	similar to BC067074 protein	294747	-2.41341
10926683	Pla2g7	phospholipase A2, group VII (platelet-activating factor acetylhydrolase, plasma)	301265	-2.42412
10824530	Il6ra	interleukin 6 receptor, alpha	24499	-2.42578
10874334	Chd5	chromodomain helicase DNA binding protein 5	691589	-2.42597
10748077	Prp2l1	proline rich protein 2-like 1	287750	-2.43765
10848956	ENSRNOT00000049233	---	---	-2.43937
10703308	RGD1561706	similar to putative protein kinase	365122	-2.44059
10886826	rno-mir-493	---	---	-2.44547
10741373	ENSRNOT00000024072	---	---	-2.44604
10838282	ENSRNOT00000052710	---	---	-2.44808
10924172	ENSRNOT00000052710	---	---	-2.44808
10864185	Adamts9	a disintegrin-like and metalloprotease (reprolysin type) with thrombospondin type 1 motif, 9	312566	-2.44834
10940480	NM_001012225.1	---	---	-2.44931
10928584	LOC367289	similar to CG4699-PA, isoform A	367289	-2.44967
10870979	---	---	---	-2.45078
10890020	ENSRNOT00000041432	---	---	-2.45537
10844964	Lrp1b	low density lipoprotein-related protein 1B (deleted in tumors)	311926	-2.46507
10915843	Glb1l2	galactosidase, beta 1-like 2	503194	-2.46786
10708591	Sytl2	synaptotagmin-like 2	361604	-2.47284
10769436	Mettl11b	methyltransferase like 11B	289167	-2.47987
10782020	Cldn10	claudin 10	290485	-2.48182
10786324	Il17rd	interleukin 17 receptor D	498576	-2.4842
10844960	Lrp1b	low density lipoprotein-related protein 1B (deleted in tumors)	311926	-2.49698
10822516	Agtr1b	angiotensin II receptor, type 1b	81638	-2.50693
10717440	Slc9a3	solute carrier family 9 (sodium	24784	-2.51672
10813622	Capsl	calcyphosine-like	294795	-2.51692
10891765	Tc2n	tandem C2 domains, nuclear	500707	-2.51866
10940628	NM_001013146.1	---	---	-2.52324
10763704	Thsd7b	thrombospondin, type I, domain containing 7B	289007	-2.52598
10793338	Adcy2	adenylate cyclase 2 (brain)	81636	-2.52667
10809557	Irx6	iroquois homeobox 6	307715	-2.53001
10766882	Mir29c	microRNA mir-29c	100314187	-2.53572
10752576	Pkp2	plakophilin 2	287925	-2.53824
10921268	---	---	---	-2.54584
10870211	Cachd1	cache domain containing 1	298267	-2.54757
10703256	RGD1560825	similar to putative protein kinase	685793	-2.55245
10810539	Nr3c2	nuclear receptor subfamily 3, group C, member 2	25672	-2.55371
10739334	Map2k6	mitogen-activated protein kinase kinase 6	114495	-2.55899
10810089	Cacna1a	calcium channel, voltage-dependent, P	25398	-2.56113
10798794	Svil	supervillin	361256	-2.56852
10703850	Zim1	zinc finger, imprinted 1	308322	-2.57217
10860457	Sema3e	sema domain, immunoglobulin domain (Ig), short basic domain, secreted, (semaphorin) 3E	296789	-2.57373
10718161	RGD1560825	similar to putative protein kinase	685793	-2.57697
10791602	---	---	---	-2.59177
10833416	---	---	---	-2.59177
10909328	Scn3b	sodium channel, voltage-gated, type III, beta	245956	-2.59397
10723464	ENSRNOT00000053940	---	---	-2.59685
10707649	Ndn	necdin homolog (mouse)	308690	-2.60482
10703301	RGD1561339	similar to putative protein kinase	502271	-2.60799
10716702	ENSRNOT00000061991	---	---	-2.60908
10939226	Pcdh19	protocadherin 19	317183	-2.61667
10804164	Prelid2	PRELI domain containing 2	681037	-2.61972
10718167	RGD1559699	similar to putative protein kinase	365132	-2.62396
10756261	LOC288419	similar to chromobox homolog 3	288419	-2.63158
10807923	GENSCAN00000037874	---	---	-2.63191
10868940	Nr4a3	nuclear receptor subfamily 4, group A, member 3	58853	-2.63361
10789678	ENSRNOT00000052848	---	---	-2.63458
10899644	Nckap1l	NCK associated protein 1 like	315348	-2.64314
10865165	B4galnt3	beta-1,4-N-acetyl-galactosaminyl transferase 3	500306	-2.64731
10926658	Rcan2	regulator of calcineurin 2	140666	-2.65127
10707953	Akap13	A kinase (PRKA) anchor protein 13	293024	-2.65327
10930560	NC_001665	---	---	-2.65987
10739986	Rnf213	ring finger protein 213	303735	-2.66159
10895508	Ptprr	protein tyrosine phosphatase, receptor type, R	94202	-2.6624
10926958	Gsta3	glutathione S-transferase A3	24421	-2.66261
10932652	ENSRNOT00000045463	---	---	-2.67478
10710152	---	---	---	-2.68132
10940502	NM_001044260.1	---	---	-2.69523
10729970	Rbp4	retinol binding protein 4, plasma	25703	-2.69552
10741804	Nsg2	neuron specific gene family member 2	497878	-2.69703
10902245	ENSRNOT00000065385	---	---	-2.71351
10729284	Aldh1a7	aldehyde dehydrogenase family 1, subfamily A7	29651	-2.71413
10877667	---	---	---	-2.71461
10932677	ENSRNOT00000045463	---	---	-2.72199
10718191	RGD1560808	similar to putative protein kinase	502273	-2.72857
10819825	ENSRNOT00000050709	---	---	-2.72881
10865516	Lrrc23	leucine rich repeat containing 23	312707	-2.74697
10860765	Cdk6	cyclin-dependent kinase 6	114483	-2.76649
10742171	Gabra1	gamma-aminobutyric acid (GABA) A receptor, alpha 1	29705	-2.76884
10753269	Kcnj6	potassium inwardly-rectifying channel, subfamily J, member 6	25743	-2.77967
10842657	Gnas	GNAS complex locus	24896	-2.78127
10904242	RGD1308133	similar to RIKEN cDNA 1700010C24	315069	-2.78717
10715250	---	---	---	-2.7914
10717620	Syne1	spectrin repeat containing, nuclear envelope 1	499010	-2.79948
10894821	Anks1b	ankyrin repeat and sterile alpha motif domain containing 1B	314721	-2.80699
10870261	Ak3l1	adenylate kinase 3-like 1	29223	-2.81268
10724341	---	---	---	-2.83634
10867033	Slco1a4	solute carrier organic anion transporter family, member 1a4	170698	-2.84154
10844992	Lrp1b	low density lipoprotein-related protein 1B (deleted in tumors)	311926	-2.84863
10797648	Ogn	osteoglycin	291015	-2.85092
10939764	Gpc3	glypican 3	25236	-2.8534
10732839	---	---	---	-2.86593
10787856	Tll1	tolloid-like 1	678743	-2.87991
10803697	Epb4.1l4a	erythrocyte protein band 4.1-like 4a	307514	-2.90573
10889649	ENSRNOT00000005534	---	---	-2.90696
10844970	Lrp1b	low density lipoprotein-related protein 1B (deleted in tumors)	311926	-2.90759
10725286	Gpr139	G protein-coupled receptor 139	293545	-2.92541
10918586	Gcom1	GRINL1A complex locus	363091	-2.93119
10716335	Atrnl1	attractin like 1	307992	-2.9378
10751896	Cldn1	claudin 1	65129	-2.93987
10844988	Lrp1b	low density lipoprotein-related protein 1B (deleted in tumors)	311926	-2.94718
10714204	---	---	---	-2.95597
10732800	ENSRNOT00000059747	---	---	-2.96447
10838130	Slc1a2	solute carrier family 1 (glial high affinity glutamate transporter), member 2	29482	-2.9688
10911847	---	---	---	-2.98303
10764460	Kcnt2	potassium channel, subfamily T, member 2	304827	-2.99365
10729397	Fam189a2	family with sequence similarity 189, member A2	309415	-2.99529
10790536	---	---	---	-3.00652
10848370	Meis2	Meis homeobox 2	311311	-3.03253
10845057	Lrp1b	low density lipoprotein-related protein 1B (deleted in tumors)	311926	-3.03948
10844990	Lrp1b	low density lipoprotein-related protein 1B (deleted in tumors)	311926	-3.04776
10894806	Anks1b	ankyrin repeat and sterile alpha motif domain containing 1B	314721	-3.04975
10811347	Plcg2	phospholipase C, gamma 2	29337	-3.05278
10864588	---	---	---	-3.05331
10833635	Slc16a10	solute carrier family 16 (monocarboxylic acid transporters), member 10	170566	-3.05509
10761297	Auts2l	autism susceptibility candidate 2-like	304419	-3.06544
10935390	RGD1565967	similar to hypothetical protein FLJ30058	302819	-3.06805
10931271	Ces3	carboxylesterase 3	113902	-3.10655
10844972	Lrp1b	low density lipoprotein-related protein 1B (deleted in tumors)	311926	-3.13069
10864590	Srgap3	SLIT-ROBO Rho GTPase activating protein 3	500287	-3.14377
10818649	Lppr5	lipid phosphate phosphatase-related protein type 5	310812	-3.14767
10932838	Irs4	insulin receptor substrate 4	315350	-3.17761
10909382	Vof16	ischemia related factor vof-16	259227	-3.20194
10801872	Ctxn3	cortexin 3	100188934	-3.20732
10815806	Mlf1	myeloid leukemia factor 1	310483	-3.21822
10823714	Wdr49	WD repeat domain 49	499640	-3.22041
10862473	Osbpl3	oxysterol binding protein-like 3	362360	-3.22312
10845000	Lrp1b	low density lipoprotein-related protein 1B (deleted in tumors)	311926	-3.24561
10930580	NC_001665	---	---	-3.26285
10778505	Grb10	growth factor receptor bound protein 10	498416	-3.27316
10843460	Ptgds	prostaglandin D2 synthase (brain)	25526	-3.27429
10766880	Mir29b-2	microRNA mir-29b-2	100314007	-3.28803
10821184	Rgs7bp	regulator of G-protein signaling 7 binding protein	294715	-3.32104
10800919	Egr1	early growth response 1	24330	-3.32572
10875282	Plag1	pleiomorphic adenoma gene 1	297804	-3.3292
10734082	Myo15	myosin XV	501699	-3.33529
10844962	Lrp1b	low density lipoprotein-related protein 1B (deleted in tumors)	311926	-3.33581
10845384	Nr4a2	nuclear receptor subfamily 4, group A, member 2	54278	-3.38782
10745335	Omg	oligodendrocyte-myelin glycoprotein	450224	-3.39409
10886806	Dlk1	delta-like 1 homolog (Drosophila)	114587	-3.40303
10792331	---	---	---	-3.40559
10918865	---	---	---	-3.40559
10846916	ENSRNOT00000012568	---	---	-3.43067
10903529	Angpt1	angiopoietin 1	89807	-3.43757
10773784	Sec14l3	SEC14-like 3 (S. cerevisiae)	64543	-3.46656
10759844	LOC501799	similar to chromobox homolog 3	501799	-3.48396
10868302	AY539927	---	---	-3.48779
10716704	Samd5	sterile alpha motif domain containing 5	365038	-3.50853
10916379	RGD1311744	similar to RIKEN cDNA 5830475I06	300608	-3.51785
10800237	Lama3	laminin, alpha 3	307582	-3.54204
10889213	Vsnl1	visinin-like 1	24877	-3.55505
10797966	Dsp	desmoplakin	306871	-3.56748
10894808	Anks1b	ankyrin repeat and sterile alpha motif domain containing 1B	314721	-3.56909
10714323	Aldh1a1	aldehyde dehydrogenase 1 family, member A1	24188	-3.57896
10891991	Serpina3k	serine (or cysteine) peptidase inhibitor, clade A, member 3K	24794	-3.59414
10718134	ENSRNOT00000038558	---	---	-3.6048
10845055	Lrp1b	low density lipoprotein-related protein 1B (deleted in tumors)	311926	-3.62924
10870847	Rab3b	RAB3B, member RAS oncogene family	81755	-3.62992
10726674	---	---	---	-3.63395
10861211	---	---	---	-3.70099
10836271	Kcnj3	potassium inwardly-rectifying channel, subfamily J, member 3	50599	-3.72995
10930620	NC_001665	---	---	-3.741
10814545	RGD1307225	similar to MEGF6	310269	-3.79862
10919637	Tf	transferrin	24825	-3.81877
10875062	---	---	---	-3.87479
10885153	Lrrc9	leucine rich repeat containing 9	299129	-3.90595
10836679	Sp5	Sp5 transcription factor	296510	-3.9139
10702697	ENSRNOT00000060666	---	---	-3.96232
10802308	RGD1304731	similar to RIKEN cDNA 5330437I02 gene	291549	-4.02442
10938893	rno-mir-325	---	---	-4.02651
10769492	Tbx19	T-box 19	304935	-4.11725
10759485	LOC501799	similar to chromobox homolog 3	501799	-4.18451
10938964	Fndc3c1	fibronectin type III domain containing 3C1	317224	-4.20124
10894812	Anks1b	ankyrin repeat and sterile alpha motif domain containing 1B	314721	-4.26836
10845890	Scn9a	sodium channel, voltage-gated, type IX, alpha	78956	-4.28227
10932759	Capn6	calpain 6	83685	-4.38752
10845010	Lrp1b	low density lipoprotein-related protein 1B (deleted in tumors)	311926	-4.43227
10935829	rno-mir-224	---	---	-4.48615
10917486	ENSRNOT00000012041	---	---	-4.54116
10769177	LOC684623	similar to Probable G-protein coupled receptor 52	684623	-4.54141
10902232	Syt1	synaptotagmin I	25716	-4.67731
10930602	NC_001665	---	---	-4.68012
10776631	Gabrb1	gamma-aminobutyric acid (GABA) A receptor, beta 1	25450	-4.87552
10911268	---	---	---	-4.89475
10866576	RGD1561357	similar to LIM domain only 3	497798	-5.18556
10706810	Lhb	luteinizing hormone beta	25329	-5.20965
10731235	RGD1305733	similar to RIKEN cDNA 2900011O08	360459	-5.31093
10770637	Kcnk2	potassium channel, subfamily K, member 2	170899	-5.56028
10825521	Tshb	thyroid stimulating hormone, beta	25653	-5.56557
10901574	Mybpc1	myosin binding protein C, slow type	362867	-5.57287
10848008	Fshb	follicle stimulating hormone, beta polypeptide	25447	-5.67747
10845051	Lrp1b	low density lipoprotein-related protein 1B (deleted in tumors)	311926	-5.83615
10814540	RGD1307225	similar to MEGF6	310269	-6.0005
10744597	LOC691995	hypothetical protein LOC691995	691995	-6.329
10781630	ENSRNOT00000047614	---	---	-6.48959
10894814	Anks1b	ankyrin repeat and sterile alpha motif domain containing 1B	314721	-7.1722
10772522	Gabra4	gamma-aminobutyric acid (GABA) A receptor, alpha 4	140675	-8.14953
10883381	Pomc	proopiomelanocortin	24664	-10.1055
